# Supplementary material for: Burrow characteristics of the mud shrimp Austinogebia edulis, an ecological engineer causing sediment modification of a tidal flat
Source: PLoS One. 2017 Dec 13;12(12):e0187647. doi: 10.1371/journal.pone.0187647 (PMC5728496; doi:10.1371/journal.pone.0187647)
Supplement: S1 File — Figure A1 in S1 File. The volume of the burrow wall and the burrow lumen. Pie chart—the proportion of the burrow wall and the burrow lumen in a mud block. Figure B1 in S1 File. Accumulated percentage and proportion of sediments in burrow wall and surroundings from three sampling areas. Shengang (a), Hanbao (b), and Wangong (c). Table B2 in S1 File.. Results of Student’s t-test comparison for proportion (%) of each size category of sediment between habitat (control) and burrow. n is number of samples. WSC is Wentworth Size Class. [* Significant at the p < 0.05 level (2-tailed); ** significant at the p < 0.01 level (2-tailed)]. Figure C1 in S1 File. Comparison of the void ratio of the mud shrimp burrow wall and the ambient sediment in 3 sampling areas. Figure C2 in S1 File. Comparison of ash free dry weight of background sediment and mud shrimp burrow wall using one-way analysis of variance, followed by Tukey’s test. Figure C3 in S1 File. Relative weight of ash-free dry weight of one individual of mud shrimp and one whole mud shrimp burrow wall. (XLSX) [file pone.0187647.s001.xlsx]

## Sheet: Fig A1 in S1
Volume	Sample id	Burrow wall	Burrow lumen
(cm3)	1	1400	94.2477
	2	2200	94.2477

## Sheet: Fig B1 and Table B2 in S1
In burrow wall	Location	Sample id	ψ = -7	ψ = -1.5	ψ = -0.5	ψ = 0.5	ψ = 1.63	ψ = 2.75	ψ = 3.63	ψ = 9			In background	Location	Sample id	ψ = -7	ψ = -1.5	ψ = -0.5	ψ = 0.5	ψ = 1.63	ψ = 2.75	ψ = 3.63	ψ = 9
(%)	Shengang	1	0.02	0.07	0.66	6.96	50.68	20.36	3.59	17.66			(%)	Shengang	1	1.30542	0.123153	0.788177	8.41544	75.5008	9.87685	1.22332	2.76683
	Shengang	2	0.03	0.06	0.72	8.44	66.57	5.83	3	15.35				Shengang	2	0.491928	0.207857	0.665142	9.82471	69.6806	15.1528	1.46193	2.51507
	Shengang	3	0	0.12	0.83	9.1	64.74	9.93	1.52	13.77				Shengang	3	0.042878	0.042878	0.660321	7.46077	73.6644	13.6952	1.18343	3.25015
	Shengang	4	0	0.06	0.65	6.68	64.68	10.8	2.41	14.72				Shengang	4	0.126882	0.0507528	0.752834	9.45694	68.4317	17.4167	1.49721	2.26696
	Shengang	5	2.08	0.11	1.15	8.49	67.54	5.89	1.56	13.18				Shengang	5	0.141536	0.0566145	0.802038	7.80336	71.4758	14.7575	1.39649	3.56671
	Shengang	6	0.31	0.08	0.97	8.78	57.96	15.68	1.89	14.32				Shengang	6	0.178587	0.102049	0.790884	8.35955	65.0736	19.5	2.07501	3.9204
	Shengang	7	0	0.04	0.72	10.73	63.52	8.42	1.58	14.99				Shengang	7	0.0125329	0.0250658	0.814638	8.50984	65.6223	20.2281	1.905	2.88257
	Shengang	8	0.09	0.09	0.9	9.17	71.7	3.39	1.06	13.6				Shengang	8	0.23275	0.0150161	0.85592	8.25888	74.0821	12.7637	1.13372	2.65786
	Hanbow	1	0.02	0.19	0.57	2.53	63.77	15.45	1.68	15.78				Hanbow	1	0.106895	0.116612	0.199213	3.4012	90.8702	0.607356	2.75497	1.94354
	Hanbow	2	0.14	0.22	0.38	4.84	67.21	9.33	0.8	17.06				Hanbow	2	2.22646	0.190553	0.260756	2.88838	89.8857	1.98074	0.130378	2.43707
	Hanbow	3	0.3	0.11	0.42	3.19	72.24	8.38	1.55	13.8				Hanbow	3	0.0257612	0.103045	0.242156	4.75553	83.3376	10.016	0.329744	1.19017
	Hanbow	4	0	0.23	0.35	3.2	75.69	5.31	0.62	14.6				Hanbow	4	0.102121	0.141398	0.204242	4.46976	80.2357	10.4792	0.314218	4.05342
	Hanbow	5	0.07	0.27	0.37	3.82	70.62	7.37	2.01	15.48				Hanbow	5	0.132903	0.199354	0.265806	3.44598	75.3655	18.9007	0.427188	1.26258
	Hanbow	6	0.47	0.28	0.31	3.68	70.46	8.53	0.82	15.45				Hanbow	6	0.0281373	0.281373	0.246201	3.75633	84.2431	9.77772	0.189927	1.47721
	Hanbow	7	0.54	0.09	0.18	0.81	59.79	26.15	1.52	10.91				Hanbow	7	0	0.00755915	0.0377958	0.241893	88.374	8.62499	1.67813	1.0356
	Hanbow	8	0.75	0.2	0.17	1.1	81.24	0.44	7.01	9.1				Hanbow	8	0.123297	0.0293565	0.0410991	0.264209	94.2814	3.05308	1.64984	0.557774
	Wangong	1	0	0.01	0.15	0.21	53.04	24.57	3.09	18.94				Wangong	1	0.0315789	0.0210526	0.0315789	0.0684211	77.7316	20.1684	0.331579	1.61579
	Wangong	2	0	0.01	0.23	0.23	41.33	35.94	2.95	19.32				Wangong	2	0	0.0160128	0.0480384	0.0960769	84.4729	13.7123	0.208167	1.44649
	Wangong	3	0	0.03	0.41	0.18	39.58	36.88	2.83	20.08				Wangong	3	0	0.0386997	0.0386997	0.0967492	82.5464	15.5379	0.277348	1.46414
	Wangong	4	0	0.01	0.27	0.24	42.35	34.74	2.76	19.63				Wangong	4	0	0.0247668	0.0288946	0.0908115	88.76	9.70445	0.214645	1.17642
	Wangong	5	0	0.02	0.15	0.23	50.2	26.65	3.47	19.28				Wangong	5	0	0.00876309	0.0219077	0.105157	92.3717	5.80555	0.214696	1.4722
	Wangong	6	0.01	0.03	0.16	0.16	38.13	37.61	3.73	20.18				Wangong	6	0	0.0150512	0.0150512	0.0501706	86.6998	11.1931	0.265904	1.76099
	Wangong	7	0	0.01	0.17	0.13	61.11	17.43	2.21	18.94				Wangong	7	0	0.0113701	0.0284252	0.0682206	74.8835	22.6151	0.454804	1.9386
	Wangong	8	0.04	0.07	0.2	0.18	56.31	25.04	2.33	15.83				Wangong	8	0	0.00884838	0.022121	0.0663629	86.5637	11.3746	0.212361	1.75198

## Sheet: Fig C1 in S1
In Burrow	Location	Sample id	Void (%)		In background	Location	Sample id	Void (%)
	Shengang	1	0.26734			Shengang	1	1.1274
	Shengang	2	0.20243			Shengang	2	1.11635
	Shengang	3	0.27967			Shengang	3	1.05278
	Shengang	4	0.20608			Shengang	4	1.24832
	Hanbow	1	0.4368			Hanbow	1	1.26078
	Hanbow	2	0.42758			Hanbow	2	1.34147
	Hanbow	3	0.31864			Hanbow	3	1.15141
	Hanbow	4	0.42653			Hanbow	4	1.28016
	Wangong	1	0.38391			Wangong	1	1.24629
	Wangong	2	0.40129			Wangong	2	1.21298
	Wangong	3	0.44497			Wangong	3	1.28166
	Wangong	4	0.47705			Wangong	4	1.19415

## Sheet: Fig C2 and Fig C3 in S1
In burrow wall	Location	Sample id	AFDW (%)		In background	Sample id	AFDW (%)				In mud shrimp	Sample id	AFDW (g)		In 1m depth burrow	Location	Sample id	AFDW (g)
	Shengang	1	1.48			1	1.15					1	0.574			Shengang	1	9.85249
	Shengang	2	1.75			2	1.13					2	0.626			Shengang	2	10.1462
	Shengang	3	1.54			3	1.12					3	0.543			Shengang	3	13.6573
	Shengang	4	1.45			4	1.12					4	0.638			Shengang	4	10.3331
												5	0.564
	Hanbow	1	1.66									6	0.57			Hanbow	1	15.2248
	Hanbow	2	1.7													Hanbow	2	17.6139
	Hanbow	3	1.79													Hanbow	3	14.0549
	Hanbow	4	1.82													Hanbow	4	13.643
	Wangong	1	1.51													Wangong	1	16.6962
	Wangong	2	1.57													Wangong	2	17.1873
	Wangong	3	1.68													Wangong	3	16.8236
	Wangong	4	1.44													Wangong	4	14.8047
